# Supplementary material for: Association between Childhood Overweight and Altered Concentrations of Circulating Amino Acids
Source: Nutrients. 2024 Jun 12;16(12):1843. doi: 10.3390/nu16121843 (PMC11206240; doi:10.3390/nu16121843)
Supplement: Supplementary file 1 [file nutrients-16-01843-s001.zip]

Archive with 1 entries (1 files):
- nutrients-3050227-supplementary.pdf
